# Supplementary material for: Antiviral and Virucidal Activities of Uncaria tomentosa (Cat’s Claw) against the Chikungunya Virus
Source: Viruses. 2024 Feb 27;16(3):369. doi: 10.3390/v16030369 (PMC10974475; doi:10.3390/v16030369)
Supplement: Supplementary file 1 [file viruses-16-00369-s001.zip]

Archive with 1 entries (1 files):
- viruses-2825530-supplementary.pdf
